# Supplementary material for: Surface Chemistry Study of the Interactions of Sesame Oil with Meibomian Films
Source: Molecules. 2022 Jan 11;27(2):464. doi: 10.3390/molecules27020464 (PMC8777812; doi:10.3390/molecules27020464)
Supplement: Supplementary file 1 [file molecules-27-00464-s001.zip]

Archive with 1 entries (1 files):
- molecules-1498084-supplementary.pdf
